# Supplementary material for: Spectral Detector CT-Derived Pulmonary Perfusion Maps and Pulmonary Parenchyma Characteristics for the Semiautomated Classification of Pulmonary Hypertension
Source: Front Cardiovasc Med. 2022 Feb 28;9:835732. doi: 10.3389/fcvm.2022.835732 (PMC8982082; doi:10.3389/fcvm.2022.835732)
Supplement: Supplementary file 2 [file Table_2.XLSX]

## Sheet: Tabelle1
Supplementary Table 2: Baseline characteristics of different PH subgroups
	Group
Parameter	1	2		3	4	p
		Ipc-PH	Cpc-PH
	(n = 39)	(n = 15)	(n = 32)	(n = 24)	(n = 52)
NYHA class						0.01*
1	1	0	0	0	0
2	4	1	1	1	10
3	22	13	24	14	29
4	2	0	5	3	3
NT-pro BNP	733 (275 - 2196)	719 (405 - 1541)	1455 (524 - 2179)	1069 (224 - 3567)	632 (200 - 2079)	0.54
RHC
RA pressure [mmHg]	7.0 (5.0 - 9.0)	10.0 (6.0 - 13.0)	10.0 (9.0 - 15.0)	8.0 (5.0 - 12.0)	7.0 (4.0 - 10.0)	< 0.001†
SvO2 [%]	64.5 (58.1 - 67.2)	68.2 (64.2 - 73.8)	62.6 (60.0 - 67.5)	61.3 (55.4 - 64.7)	66.1 (59.8 - 69.5)	< 0.01‡
CI [l/min/m2]	2.1 ( 1.9 - 2.5)	2.5 (2.0 - 3.1)	2.0 (1.7 - 2.4)	2.1 (1.7 - 2.5)	2.3 (1.9 - 2.9)	0.05
mPAP [mmHg]	43.0 (31.0 - 54.0)	40.0 (30.0 - 47.0)	44.5 (37.3 - 50.3)	41.5 (33.0 - 55.0)	37.3 (29.0 - 50.0)	0.11
PVR* [mmHg]	8.5 (5.0 - 11.7)	2.9 (1.7 - 3.5)	5.5 (4.5 - 9.5)	6.7 (5.4 - 13.7)	6.4 (3.6 - 9.5)	< 0.001§
PCWP [mmHg]	11.0 (9.0- 14.0)	21.0 (19.0 - 27.0)	21.0 (16.0 - 25.0)	13.0 (9.0 - 16.0)	11.0 (8.0 - 14.0)	< 0.001||
Echocardiography
RA area [cm2]	23.0 (19.0 - 29.8)	21.9 (19.2 - 29.4)	25.2 (21.3 - 28.5)	22.0 (19.0 - 32.6)	20.4 (18.0 - 27.5)	0.45
TAPSE [mm]	19.7 (17.0 - 23.0)	24.5 (16.8 - 26.3)	16.9 (13.5 - 21.0)	18.5 (16.3 -21.0)	21.0 (17.5 - 24.0)	0.01|||
TR velocity [m/s]	4.0 (3.4 - 4.5)	3.7 (3.2 - 4.0)	4.0 (3.8 - 4.7)	4.1 (3.4 - 4.5)	4.0 (3.3 - 4.3)	0.31
RVEDD [mm]	45.0 (39.0 - 48.0)	41.0 (31.9 - 45.2)	42.0 (37.0 - 46.8)	42.0 (40.0 - 49.0)	42.0 (38.0 - 48.5)	0.42
sPAP [mmHg]	70.9 (48.0 - 88.5)	60.5 (51.5 - 71.0)	77.0 (61.6 - 94.0)	84.0 (56.8 - 95.3)	69.0 (50.5 - 84.5)	0.21
Data are given as the mean (IQR).
PH, pulmonary hypertension; NYHA class, New York Heart Association (NYHA) Functional Classification; NT-pro BNP; N-terminal pro-B-type natriuretic peptide; RHC, right heart catherization; RA, right atrial; SvO2, pulmonary arterial oxygen saturation (SvO2); CI, cardiac index; mPAP, mean pulmonary artery pressure; PVR, pulmonary vascular resistance; PCWP, pulmonary capillary wedge pressure; TAPSE, …
